# Supplementary material for: Physics-based nucleosome-resolution modeling of epigenetic-driven chromatin domain dynamics
Source: Nucleic Acids Res. 2026 May 26;54(10):gkag535. doi: 10.1093/nar/gkag535 (PMC13202176; doi:10.1093/nar/gkag535)
Supplement: gkag535_Supplemental_Files [file gkag535_supplemental_files.zip]

Archive with 5 entries (5 files):
- movie1.mp4
- movie2.mp4
- movie3.mp4
- movie_captions.docx
- SI.pdf
